# Supplementary material for: Female Sex and Living in a Large City Moderate the Relationships between Nursing Students’ Stress Level, Perception of Their Studies, and Intention to Practice Professionally: A Cross-Sectional Study
Source: Int J Environ Res Public Health. 2022 May 9;19(9):5740. doi: 10.3390/ijerph19095740 (PMC9099526; doi:10.3390/ijerph19095740)
Supplement: Supplementary file 1 [file ijerph-19-05740-s001.zip]

Archive with 1 entries (1 files):
- ijerph-1666238-supplementary.pdf
